# Supplementary material for: Psychrophilic Yeasts: Insights into Their Adaptability to Extremely Cold Environments
Source: Genes (Basel). 2023 Jan 6;14(1):158. doi: 10.3390/genes14010158 (PMC9859383; doi:10.3390/genes14010158)
Supplement: Supplementary file 1 [file genes-14-00158-s001.zip]

Archive with 1 entries (1 files):
- genes-2056839-supplementary.pdf
